# Supplementary material for: ﻿Moth flies (Diptera, Psychodidae) of Estonia
Source: Zookeys. 2024 Dec 10;1221:19–50. doi: 10.3897/zookeys.1221.119716 (PMC11653073; doi:10.3897/zookeys.1221.119716)
Supplement: XML Treatment for Trichomyia urbica [file zookeys.1221.119716-treatment2.xml]

<!DOCTYPE tp:taxon-treatment
  PUBLIC "-//TaxonX//DTD Taxonomic Treatment Publishing DTD v0 20100105//EN" "tax-treatment-NSO.dtd">
<tp:taxon-treatment xmlns:tp="http://www.plazi.org/taxpub"><tp:treatment-meta><kwd-group><label>Taxon classification</label><kwd>
                <named-content content-type="kingdom">Animalia</named-content>
              </kwd><kwd>
                <named-content content-type="order">Diptera</named-content>
              </kwd><kwd>
                <named-content content-type="family">Psychodidae</named-content>
              </kwd></kwd-group><mixed-citation publication-type="journal"><person-group><name><surname>Oboňa</surname><given-names>Jozef</given-names></name><name><surname>Kurina</surname><given-names>Olavi</given-names></name><name><surname>Süda</surname><given-names>Ilmar</given-names></name><name><surname>Ježek</surname><given-names>Jan</given-names></name></person-group><article-title>﻿Moth flies (<tp:taxon-name><tp:taxon-name-part taxon-name-part-type="order">Diptera</tp:taxon-name-part></tp:taxon-name>, <tp:taxon-name><tp:taxon-name-part taxon-name-part-type="family">Psychodidae</tp:taxon-name-part></tp:taxon-name>) of Estonia</article-title><source>Zookeys</source><day>10</day><month>12</month><year>2024</year><volume>1221</volume><fpage>19</fpage><lpage>50</lpage><pub-id pub-id-type="doi">10.3897/zookeys.1221.119716</pub-id></mixed-citation></tp:treatment-meta><tp:nomenclature><label>﻿*2.</label><tp:taxon-name>
              <object-id xmlns:xlink="http://www.w3.org/1999/xlink" content-type="arpha" xlink:type="simple">E78B1937-00B4-57FB-91C4-1CE76E761C7C</object-id>
              <tp:taxon-name-part taxon-name-part-type="genus" reg="Trichomyia">Trichomyia</tp:taxon-name-part>
              <tp:taxon-name-part taxon-name-part-type="species" reg="urbica">urbica</tp:taxon-name-part>
            </tp:taxon-name><tp:taxon-authority>Haliday in Curtis, 1839</tp:taxon-authority></tp:nomenclature><tp:treatment-sec sec-type="material" id="SECID0E5CAE"><title>Material examined.</title><p><bold>Läänemaa</bold> • ♂; Vormsi Island, Suuremõisa Park; <named-content xmlns:xlink="http://www.w3.org/1999/xlink" content-type="dwc:verbatimCoordinates" xlink:type="simple"><named-content content-type="geo-json" specific-use="{&#34;type&#34;:&#34;Point&#34;,&#34;coordinates&#34;:[23.192778,58.991667]}" id="NCID0EJDAE" xlink:type="simple">58°59'30"N, 23°11'34"E</named-content></named-content>; 19.07.–19.08.2011; <abbrev xmlns:xlink="http://www.w3.org/1999/xlink" xlink:title="trunk window trap" id="ABBRID0EODAE" xlink:type="simple">TWT</abbrev> (on old <italic><tp:taxon-name><tp:taxon-name-part taxon-name-part-type="genus" reg="Quercus">Quercus</tp:taxon-name-part><tp:taxon-name-part taxon-name-part-type="species" reg="robur">robur</tp:taxon-name-part></tp:taxon-name></italic> L.); <abbrev xmlns:xlink="http://www.w3.org/1999/xlink" xlink:title="Ilmar Süda leg." id="ABBRID0E4DAE" xlink:type="simple">IS leg</abbrev>. <bold>Pärnumaa</bold> • ♂; Kihnu Island; <named-content xmlns:xlink="http://www.w3.org/1999/xlink" content-type="dwc:verbatimCoordinates" xlink:type="simple"><named-content content-type="geo-json" specific-use="{&#34;type&#34;:&#34;Point&#34;,&#34;coordinates&#34;:[23.970556,58.145556]}" id="NCID0EGEAE" xlink:type="simple">58°08'44"N, 23°58'14"E</named-content></named-content>; 29.05.–01.07.2011; <abbrev xmlns:xlink="http://www.w3.org/1999/xlink" xlink:title="trunk window trap" id="ABBRID0ELEAE" xlink:type="simple">TWT</abbrev> (on old <italic><tp:taxon-name><tp:taxon-name-part taxon-name-part-type="genus" reg="Aesculus">Aesculus</tp:taxon-name-part><tp:taxon-name-part taxon-name-part-type="species" reg="hippocastanum">hippocastanum</tp:taxon-name-part></tp:taxon-name></italic> L.); <abbrev xmlns:xlink="http://www.w3.org/1999/xlink" xlink:title="Ilmar Süda leg." id="ABBRID0E1EAE" xlink:type="simple">IS leg</abbrev>.; • ♂; Matsalu <abbrev xmlns:xlink="http://www.w3.org/1999/xlink" xlink:title="Nature Park" id="ABBRID0E5EAE" xlink:type="simple">NP</abbrev>; <named-content xmlns:xlink="http://www.w3.org/1999/xlink" content-type="dwc:verbatimCoordinates" xlink:type="simple"><named-content content-type="geo-json" specific-use="{&#34;type&#34;:&#34;Point&#34;,&#34;coordinates&#34;:[23.688611,58.711389]}" id="NCID0EFFAE" xlink:type="simple">58°42'41"N, 23°41'19"E</named-content></named-content>; 11.07.–14.08.2009; <abbrev xmlns:xlink="http://www.w3.org/1999/xlink" xlink:title="trunk window trap" id="ABBRID0EKFAE" xlink:type="simple">TWT</abbrev> (on <italic><tp:taxon-name><tp:taxon-name-part taxon-name-part-type="genus" reg="Populus">Populus</tp:taxon-name-part><tp:taxon-name-part taxon-name-part-type="species" reg="tremula">tremula</tp:taxon-name-part></tp:taxon-name></italic> L.); <abbrev xmlns:xlink="http://www.w3.org/1999/xlink" xlink:title="Ilmar Süda leg." id="ABBRID0EZFAE" xlink:type="simple">IS leg</abbrev>.; • ♂; Lanksaare-Veelikse <abbrev xmlns:xlink="http://www.w3.org/1999/xlink" xlink:title="Limited conservation area" id="ABBRID0E4FAE" xlink:type="simple">LCA</abbrev>; <named-content xmlns:xlink="http://www.w3.org/1999/xlink" content-type="dwc:verbatimCoordinates" xlink:type="simple"><named-content content-type="geo-json" specific-use="{&#34;type&#34;:&#34;Point&#34;,&#34;coordinates&#34;:[24.828333,58.003056]}" id="NCID0EEGAE" xlink:type="simple">58°00'11"N, 24°49'42"E</named-content></named-content>; 24.07.–25.08.2017; <abbrev xmlns:xlink="http://www.w3.org/1999/xlink" xlink:title="trunk window trap" id="ABBRID0EJGAE" xlink:type="simple">TWT</abbrev> (on dead <italic><tp:taxon-name><tp:taxon-name-part taxon-name-part-type="genus" reg="Betula">Betula</tp:taxon-name-part><tp:taxon-name-part taxon-name-part-type="species" reg="pendula">pendula</tp:taxon-name-part></tp:taxon-name></italic> Roth); <abbrev xmlns:xlink="http://www.w3.org/1999/xlink" xlink:title="Ilmar Süda leg." id="ABBRID0EYGAE" xlink:type="simple">IS leg</abbrev>. <bold>Valgamaa</bold> • ♂; Soontaga; <named-content xmlns:xlink="http://www.w3.org/1999/xlink" content-type="dwc:verbatimCoordinates" xlink:type="simple"><named-content content-type="geo-json" specific-use="{&#34;type&#34;:&#34;Point&#34;,&#34;coordinates&#34;:[26.091944,58.000833]}" id="NCID0EBHAE" xlink:type="simple">58°00'03"N, 26°05'31"E</named-content></named-content>; 05.06.–06.07.2015; <abbrev xmlns:xlink="http://www.w3.org/1999/xlink" xlink:title="trunk window trap" id="ABBRID0EGHAE" xlink:type="simple">TWT</abbrev> (on <italic><tp:taxon-name><tp:taxon-name-part taxon-name-part-type="genus" reg="Acer">Acer</tp:taxon-name-part><tp:taxon-name-part taxon-name-part-type="species" reg="platanoides">platanoides</tp:taxon-name-part></tp:taxon-name></italic> L.); <abbrev xmlns:xlink="http://www.w3.org/1999/xlink" xlink:title="Ilmar Süda leg." id="ABBRID0EVHAE" xlink:type="simple">IS leg</abbrev>.</p></tp:treatment-sec><tp:treatment-sec sec-type="comments" id="SECID0EZHAE"><title>Comments.</title><p>European and Transcaucasian species (<xref ref-type="bibr" rid="B24">Ježek et al. 2021a</xref>, <xref ref-type="bibr" rid="B25">b</xref>). Important species for nature conservation, assessed as critically endangered in the Czech Republic.</p></tp:treatment-sec><ref-list><ref id="B24"><mixed-citation xmlns:xlink="http://www.w3.org/1999/xlink" xlink:type="simple"><person-group><name name-style="western"><surname>Ježek</surname><given-names>J</given-names></name><name name-style="western"><surname>Manko</surname><given-names>P</given-names></name><name name-style="western"><surname>Oboňa</surname><given-names>J</given-names></name></person-group> (<year>2021a</year>) <article-title><tp:taxon-name><tp:taxon-name-part taxon-name-part-type="family">Psychodidae</tp:taxon-name-part></tp:taxon-name> (<tp:taxon-name><tp:taxon-name-part taxon-name-part-type="order">Diptera</tp:taxon-name-part></tp:taxon-name>) of Azerbaijan and Georgia – faunistics with biodiversity notes.</article-title><source>ZooKeys</source><volume>1049</volume>: <fpage>15</fpage>–<lpage>42</lpage>. <ext-link xlink:href="10.3897/zookeys.1049.66063" ext-link-type="doi" xlink:type="simple">https://doi.org/10.3897/zookeys.1049.66063</ext-link></mixed-citation></ref><ref id="B25"><mixed-citation xmlns:xlink="http://www.w3.org/1999/xlink" xlink:type="simple"><person-group><name name-style="western"><surname>Ježek</surname><given-names>J</given-names></name><name name-style="western"><surname>Oboňa</surname><given-names>J</given-names></name><name name-style="western"><surname>Manko</surname><given-names>P</given-names></name><name name-style="western"><surname>Trýzna</surname><given-names>M</given-names></name></person-group> (<year>2021b</year>) <article-title>Moth flies (<tp:taxon-name><tp:taxon-name-part taxon-name-part-type="order">Diptera</tp:taxon-name-part></tp:taxon-name>: <tp:taxon-name><tp:taxon-name-part taxon-name-part-type="family">Psychodidae</tp:taxon-name-part></tp:taxon-name>) of the northern Hercynian Mountains and adjacent localities (Czech Republic).</article-title><source>Acta Musei Silesiae, Scientiae Naturales</source><volume>70</volume>(<issue>2</issue>): <fpage>135</fpage>–<lpage>182</lpage>. <ext-link xlink:href="10.2478/cszma-2021-0011" ext-link-type="doi" xlink:type="simple">https://doi.org/10.2478/cszma-2021-0011</ext-link></mixed-citation></ref></ref-list></tp:taxon-treatment>
