# Supplementary material for: ﻿Moth flies (Diptera, Psychodidae) of Estonia
Source: Zookeys. 2024 Dec 10;1221:19–50. doi: 10.3897/zookeys.1221.119716 (PMC11653073; doi:10.3897/zookeys.1221.119716)
Supplement: XML Treatment for Oomormia andrenipes [file zookeys.1221.119716-treatment3.xml]

<!DOCTYPE tp:taxon-treatment
  PUBLIC "-//TaxonX//DTD Taxonomic Treatment Publishing DTD v0 20100105//EN" "tax-treatment-NSO.dtd">
<tp:taxon-treatment xmlns:tp="http://www.plazi.org/taxpub"><tp:treatment-meta><kwd-group><label>Taxon classification</label><kwd>
                  <named-content content-type="kingdom">Animalia</named-content>
                </kwd><kwd>
                  <named-content content-type="order">Diptera</named-content>
                </kwd><kwd>
                  <named-content content-type="family">Psychodidae</named-content>
                </kwd></kwd-group><mixed-citation publication-type="journal"><person-group><name><surname>Oboňa</surname><given-names>Jozef</given-names></name><name><surname>Kurina</surname><given-names>Olavi</given-names></name><name><surname>Süda</surname><given-names>Ilmar</given-names></name><name><surname>Ježek</surname><given-names>Jan</given-names></name></person-group><article-title>﻿Moth flies (<tp:taxon-name><tp:taxon-name-part taxon-name-part-type="order">Diptera</tp:taxon-name-part></tp:taxon-name>, <tp:taxon-name><tp:taxon-name-part taxon-name-part-type="family">Psychodidae</tp:taxon-name-part></tp:taxon-name>) of Estonia</article-title><source>Zookeys</source><day>10</day><month>12</month><year>2024</year><volume>1221</volume><fpage>19</fpage><lpage>50</lpage><pub-id pub-id-type="doi">10.3897/zookeys.1221.119716</pub-id></mixed-citation></tp:treatment-meta><tp:nomenclature><label>﻿*3.</label><tp:taxon-name>
                <object-id xmlns:xlink="http://www.w3.org/1999/xlink" content-type="arpha" xlink:type="simple">E45F02C9-A778-5C57-82C5-3E22314AE309</object-id>
                <tp:taxon-name-part taxon-name-part-type="genus" reg="Oomormia">Oomormia</tp:taxon-name-part>
                <tp:taxon-name-part taxon-name-part-type="species" reg="andrenipes">andrenipes</tp:taxon-name-part>
              </tp:taxon-name><tp:taxon-authority>(Strobl, 1910)</tp:taxon-authority></tp:nomenclature><tp:treatment-sec sec-type="material" id="SECID0EFKAE"><title>Material examined.</title><p><bold>Lääne-Virumaa</bold> • ♂; Tudusoo <abbrev xmlns:xlink="http://www.w3.org/1999/xlink" xlink:title="Nature Reserve" id="ABBRID0ENKAE" xlink:type="simple">NR</abbrev>; <named-content xmlns:xlink="http://www.w3.org/1999/xlink" content-type="dwc:verbatimCoordinates" xlink:type="simple"><named-content content-type="geo-json" specific-use="{&#34;type&#34;:&#34;Point&#34;,&#34;coordinates&#34;:[26.760556,59.079722]}" id="NCID0EUKAE" xlink:type="simple">59°04'47"N, 26°45'38"E</named-content></named-content>; 28.05.–25.06.2017; <abbrev xmlns:xlink="http://www.w3.org/1999/xlink" xlink:title="trunk window trap" id="ABBRID0EZKAE" xlink:type="simple">TWT</abbrev> (on <italic><tp:taxon-name><tp:taxon-name-part taxon-name-part-type="genus" reg="Populus">Populus</tp:taxon-name-part><tp:taxon-name-part taxon-name-part-type="species" reg="tremula">tremula</tp:taxon-name-part></tp:taxon-name></italic>); <abbrev xmlns:xlink="http://www.w3.org/1999/xlink" xlink:title="Ilmar Süda leg." id="ABBRID0EILAE" xlink:type="simple">IS leg</abbrev>.; INS 33786.</p></tp:treatment-sec><tp:treatment-sec sec-type="comments" id="SECID0EMLAE"><title>Comments.</title><p>Rather rare European species (<xref ref-type="bibr" rid="B8">Ježek 1984</xref>, <xref ref-type="bibr" rid="B11">1994</xref>; <xref ref-type="bibr" rid="B14">Ježek and Omelková 2007</xref>; <xref ref-type="bibr" rid="B32">Kroča and Ježek 2022</xref>). Important species for nature conservation, assessed as critically endangered in the Czech Republic.</p></tp:treatment-sec><ref-list><ref id="B8"><mixed-citation xmlns:xlink="http://www.w3.org/1999/xlink" xlink:type="simple"><person-group><name name-style="western"><surname>Ježek</surname><given-names>J</given-names></name></person-group> (<year>1984</year>) <article-title>Taxonomic notes on <tp:taxon-name><tp:taxon-name-part taxon-name-part-type="tribe">Mormiini</tp:taxon-name-part></tp:taxon-name> (<tp:taxon-name><tp:taxon-name-part taxon-name-part-type="order">Diptera</tp:taxon-name-part></tp:taxon-name>, <tp:taxon-name><tp:taxon-name-part taxon-name-part-type="family">Psychodidae</tp:taxon-name-part></tp:taxon-name>) from the High Tatra National Park.</article-title><source>Acta Entomologica Bohemoslovaca</source><volume>81</volume>: <fpage>223</fpage>–<lpage>231</lpage>.</mixed-citation></ref><ref id="B11"><mixed-citation xmlns:xlink="http://www.w3.org/1999/xlink" xlink:type="simple"><person-group><name name-style="western"><surname>Ježek</surname><given-names>J</given-names></name></person-group> (<year>1994</year>) <article-title>Catalogue of Holarctic and Afrotropical <tp:taxon-name><tp:taxon-name-part taxon-name-part-type="subtribe">Mormiina</tp:taxon-name-part></tp:taxon-name> End. (<tp:taxon-name><tp:taxon-name-part taxon-name-part-type="order">Diptera</tp:taxon-name-part></tp:taxon-name>, <tp:taxon-name><tp:taxon-name-part taxon-name-part-type="family">Psychodidae</tp:taxon-name-part></tp:taxon-name>, <tp:taxon-name><tp:taxon-name-part taxon-name-part-type="subfamily">Psychodinae</tp:taxon-name-part></tp:taxon-name>, <tp:taxon-name><tp:taxon-name-part taxon-name-part-type="tribe">Mormiini</tp:taxon-name-part></tp:taxon-name>).</article-title><source>Časopis Národního Muzea, Řada přírodovědná</source><volume>162</volume>: <fpage>63</fpage>–<lpage>66</lpage>.</mixed-citation></ref><ref id="B14"><mixed-citation xmlns:xlink="http://www.w3.org/1999/xlink" xlink:type="simple"><person-group><name name-style="western"><surname>Ježek</surname><given-names>J</given-names></name><name name-style="western"><surname>Omelková</surname><given-names>M</given-names></name></person-group> (<year>2007</year>) <article-title>Faunistic records from Czech Republic and Slovakia: <tp:taxon-name><tp:taxon-name-part taxon-name-part-type="order">Diptera</tp:taxon-name-part></tp:taxon-name>, <tp:taxon-name><tp:taxon-name-part taxon-name-part-type="family">Psychodidae</tp:taxon-name-part></tp:taxon-name>.</article-title><source>Acta Zoologica Universitatis Comenianae (Bratislava)</source><volume>47</volume>: <fpage>250</fpage>–<lpage>253</lpage>.</mixed-citation></ref><ref id="B32"><mixed-citation xmlns:xlink="http://www.w3.org/1999/xlink" xlink:type="simple"><person-group><name name-style="western"><surname>Kroča</surname><given-names>J</given-names></name><name name-style="western"><surname>Ježek</surname><given-names>J</given-names></name></person-group> (<year>2022</year>) Moth flies (<tp:taxon-name><tp:taxon-name-part taxon-name-part-type="order">Diptera</tp:taxon-name-part></tp:taxon-name>: <tp:taxon-name><tp:taxon-name-part taxon-name-part-type="family">Psychodidae</tp:taxon-name-part></tp:taxon-name>) of the Moravskoslezské Beskydy Mts. and Podbeskydská pahorkatina Uplands, Czech Republic, III. Acta Musei Silesiae, Scientiae Naturales 71(1) 1–29. <ext-link xlink:href="10.2478/cszma-2022-0001" ext-link-type="doi" xlink:type="simple">https://doi.org/10.2478/cszma-2022-0001</ext-link></mixed-citation></ref></ref-list></tp:taxon-treatment>
