# Supplementary material for: ﻿Moth flies (Diptera, Psychodidae) of Estonia
Source: Zookeys. 2024 Dec 10;1221:19–50. doi: 10.3897/zookeys.1221.119716 (PMC11653073; doi:10.3897/zookeys.1221.119716)
Supplement: XML Treatment for Parajungiella consors [file zookeys.1221.119716-treatment9.xml]

<!DOCTYPE tp:taxon-treatment
  PUBLIC "-//TaxonX//DTD Taxonomic Treatment Publishing DTD v0 20100105//EN" "tax-treatment-NSO.dtd">
<tp:taxon-treatment xmlns:tp="http://www.plazi.org/taxpub"><tp:treatment-meta><kwd-group><label>Taxon classification</label><kwd>
                  <named-content content-type="kingdom">Animalia</named-content>
                </kwd><kwd>
                  <named-content content-type="order">Diptera</named-content>
                </kwd><kwd>
                  <named-content content-type="family">Psychodidae</named-content>
                </kwd></kwd-group><mixed-citation publication-type="journal"><person-group><name><surname>Oboňa</surname><given-names>Jozef</given-names></name><name><surname>Kurina</surname><given-names>Olavi</given-names></name><name><surname>Süda</surname><given-names>Ilmar</given-names></name><name><surname>Ježek</surname><given-names>Jan</given-names></name></person-group><article-title>﻿Moth flies (<tp:taxon-name><tp:taxon-name-part taxon-name-part-type="order">Diptera</tp:taxon-name-part></tp:taxon-name>, <tp:taxon-name><tp:taxon-name-part taxon-name-part-type="family">Psychodidae</tp:taxon-name-part></tp:taxon-name>) of Estonia</article-title><source>Zookeys</source><day>10</day><month>12</month><year>2024</year><volume>1221</volume><fpage>19</fpage><lpage>50</lpage><pub-id pub-id-type="doi">10.3897/zookeys.1221.119716</pub-id></mixed-citation></tp:treatment-meta><tp:nomenclature><label>﻿9.</label><tp:taxon-name>
                <object-id xmlns:xlink="http://www.w3.org/1999/xlink" content-type="arpha" xlink:type="simple">6CB1324E-A06B-58F6-B024-8E448CE4A232</object-id>
                <tp:taxon-name-part taxon-name-part-type="genus" reg="Parajungiella">Parajungiella</tp:taxon-name-part>
                <tp:taxon-name-part taxon-name-part-type="species" reg="consors">consors</tp:taxon-name-part>
              </tp:taxon-name><tp:taxon-authority>(Eaton, 1893)</tp:taxon-authority></tp:nomenclature><tp:treatment-sec sec-type="Published record" id="SECID0EN5AE"><title>Published record.</title><p><xref ref-type="bibr" rid="B48">Salmela and Piirainen (2005)</xref>: 304.</p></tp:treatment-sec><tp:treatment-sec sec-type="comments" id="SECID0EX5AE"><title>Comments.</title><p>Not common European species (<xref ref-type="bibr" rid="B32">Kroča and Ježek 2022</xref>).</p></tp:treatment-sec><ref-list><ref id="B48"><mixed-citation xmlns:xlink="http://www.w3.org/1999/xlink" xlink:type="simple"><person-group><name name-style="western"><surname>Salmela</surname><given-names>J</given-names></name><name name-style="western"><surname>Piirainen</surname><given-names>T</given-names></name></person-group> (<year>2005</year>) <article-title>Description of a new <tp:taxon-name><tp:taxon-name-part taxon-name-part-type="family">Psychodidae</tp:taxon-name-part></tp:taxon-name> (<tp:taxon-name><tp:taxon-name-part taxon-name-part-type="order">Diptera</tp:taxon-name-part></tp:taxon-name>) species from Estonia.</article-title><source>Entomologica Fennica</source><volume>16</volume>(<issue>4</issue>): <fpage>301</fpage>–<lpage>304</lpage>. <ext-link xlink:href="10.33338/ef.84274" ext-link-type="doi" xlink:type="simple">https://doi.org/10.33338/ef.84274</ext-link></mixed-citation></ref><ref id="B32"><mixed-citation xmlns:xlink="http://www.w3.org/1999/xlink" xlink:type="simple"><person-group><name name-style="western"><surname>Kroča</surname><given-names>J</given-names></name><name name-style="western"><surname>Ježek</surname><given-names>J</given-names></name></person-group> (<year>2022</year>) Moth flies (<tp:taxon-name><tp:taxon-name-part taxon-name-part-type="order">Diptera</tp:taxon-name-part></tp:taxon-name>: <tp:taxon-name><tp:taxon-name-part taxon-name-part-type="family">Psychodidae</tp:taxon-name-part></tp:taxon-name>) of the Moravskoslezské Beskydy Mts. and Podbeskydská pahorkatina Uplands, Czech Republic, III. Acta Musei Silesiae, Scientiae Naturales 71(1) 1–29. <ext-link xlink:href="10.2478/cszma-2022-0001" ext-link-type="doi" xlink:type="simple">https://doi.org/10.2478/cszma-2022-0001</ext-link></mixed-citation></ref></ref-list></tp:taxon-treatment>
