# Supplementary material for: ﻿Moth flies (Diptera, Psychodidae) of Estonia
Source: Zookeys. 2024 Dec 10;1221:19–50. doi: 10.3897/zookeys.1221.119716 (PMC11653073; doi:10.3897/zookeys.1221.119716)
Supplement: XML Treatment for Seoda labeculosa [file zookeys.1221.119716-treatment17.xml]

<!DOCTYPE tp:taxon-treatment
  PUBLIC "-//TaxonX//DTD Taxonomic Treatment Publishing DTD v0 20100105//EN" "tax-treatment-NSO.dtd">
<tp:taxon-treatment xmlns:tp="http://www.plazi.org/taxpub"><tp:treatment-meta><kwd-group><label>Taxon classification</label><kwd>
                  <named-content content-type="kingdom">Animalia</named-content>
                </kwd><kwd>
                  <named-content content-type="order">Diptera</named-content>
                </kwd><kwd>
                  <named-content content-type="family">Psychodidae</named-content>
                </kwd></kwd-group><mixed-citation publication-type="journal"><person-group><name><surname>Oboňa</surname><given-names>Jozef</given-names></name><name><surname>Kurina</surname><given-names>Olavi</given-names></name><name><surname>Süda</surname><given-names>Ilmar</given-names></name><name><surname>Ježek</surname><given-names>Jan</given-names></name></person-group><article-title>﻿Moth flies (<tp:taxon-name><tp:taxon-name-part taxon-name-part-type="order">Diptera</tp:taxon-name-part></tp:taxon-name>, <tp:taxon-name><tp:taxon-name-part taxon-name-part-type="family">Psychodidae</tp:taxon-name-part></tp:taxon-name>) of Estonia</article-title><source>Zookeys</source><day>10</day><month>12</month><year>2024</year><volume>1221</volume><fpage>19</fpage><lpage>50</lpage><pub-id pub-id-type="doi">10.3897/zookeys.1221.119716</pub-id></mixed-citation></tp:treatment-meta><tp:nomenclature><label>﻿*17.</label><tp:taxon-name>
                <object-id xmlns:xlink="http://www.w3.org/1999/xlink" content-type="arpha" xlink:type="simple">4D2F57F0-716B-50AA-AFCB-76520850C3DA</object-id>
                <tp:taxon-name-part taxon-name-part-type="genus" reg="Seoda">Seoda</tp:taxon-name-part>
                <tp:taxon-name-part taxon-name-part-type="species" reg="labeculosa">labeculosa</tp:taxon-name-part>
              </tp:taxon-name><tp:taxon-authority>(Eaton, 1893)</tp:taxon-authority></tp:nomenclature><tp:treatment-sec sec-type="material" id="SECID0EDUAG"><title>Material examined.</title><p><bold>Lääne-Virumaa</bold> • ♂♂; near Lasila, forest patch No 24; <named-content xmlns:xlink="http://www.w3.org/1999/xlink" content-type="dwc:verbatimCoordinates" xlink:type="simple"><named-content content-type="geo-json" specific-use="{&#34;type&#34;:&#34;Point&#34;,&#34;coordinates&#34;:[26.195556,59.274167]}" id="NCID0EOUAG" xlink:type="simple">59°16'27"N, 26°11'44"E</named-content></named-content>; 30.05.–02.07.2015, 02.08.–24.08.2015; <abbrev xmlns:xlink="http://www.w3.org/1999/xlink" xlink:title="Malaise trap" id="ABBRID0ETUAG" xlink:type="simple">MT</abbrev>; <abbrev xmlns:xlink="http://www.w3.org/1999/xlink" xlink:title="Olavi Kurina and Co. leg." id="ABBRID0EXUAG" xlink:type="simple">OK leg</abbrev>.; • ♂; near Lasila, forest patch No 31; <named-content xmlns:xlink="http://www.w3.org/1999/xlink" content-type="dwc:verbatimCoordinates" xlink:type="simple"><named-content content-type="geo-json" specific-use="{&#34;type&#34;:&#34;Point&#34;,&#34;coordinates&#34;:[26.238056,59.263333]}" id="NCID0E5UAG" xlink:type="simple">59°15'48"N, 26°14'17"E</named-content></named-content>; 30.05.–02.07.2015; <abbrev xmlns:xlink="http://www.w3.org/1999/xlink" xlink:title="Malaise trap" id="ABBRID0EDVAG" xlink:type="simple">MT</abbrev>; <abbrev xmlns:xlink="http://www.w3.org/1999/xlink" xlink:title="Olavi Kurina and Co. leg." id="ABBRID0EHVAG" xlink:type="simple">OK leg</abbrev>.; • ♂; near Lasila, forest patch No 50; <named-content xmlns:xlink="http://www.w3.org/1999/xlink" content-type="dwc:verbatimCoordinates" xlink:type="simple"><named-content content-type="geo-json" specific-use="{&#34;type&#34;:&#34;Point&#34;,&#34;coordinates&#34;:[26.233889,59.273611]}" id="NCID0EOVAG" xlink:type="simple">59°16'25"N, 26°14'02"E</named-content></named-content>; 02.08.–24.08.2015; <abbrev xmlns:xlink="http://www.w3.org/1999/xlink" xlink:title="Olavi Kurina and Co. leg." id="ABBRID0ETVAG" xlink:type="simple">OK leg</abbrev>.; • ♂; near Lasila, forest patch No 79; <named-content xmlns:xlink="http://www.w3.org/1999/xlink" content-type="dwc:verbatimCoordinates" xlink:type="simple"><named-content content-type="geo-json" specific-use="{&#34;type&#34;:&#34;Point&#34;,&#34;coordinates&#34;:[26.222778,59.276944]}" id="NCID0E1VAG" xlink:type="simple">59°16'37"N, 26°13'22"E</named-content></named-content>; 28.06.–28.07.2016; <abbrev xmlns:xlink="http://www.w3.org/1999/xlink" xlink:title="Malaise trap" id="ABBRID0E6VAG" xlink:type="simple">MT</abbrev>; <abbrev xmlns:xlink="http://www.w3.org/1999/xlink" xlink:title="Olavi Kurina and Co. leg." id="ABBRID0EDWAG" xlink:type="simple">OK leg</abbrev>.; INS 33831.</p></tp:treatment-sec><tp:treatment-sec sec-type="comments" id="SECID0EHWAG"><title>Comments.</title><p>Species known only from Europe (<xref ref-type="bibr" rid="B22">Ježek et al. 2019</xref>). Important for nature conservation, assessed as endangered in the Czech Republic.</p></tp:treatment-sec><ref-list><ref id="B22"><mixed-citation xmlns:xlink="http://www.w3.org/1999/xlink" xlink:type="simple"><person-group><name name-style="western"><surname>Ježek</surname><given-names>J</given-names></name><name name-style="western"><surname>Oboňa</surname><given-names>J</given-names></name><name name-style="western"><surname>Přikryl</surname><given-names>I</given-names></name><name name-style="western"><surname>Mikátová</surname><given-names>B</given-names></name></person-group> (<year>2019</year>) <article-title>Moth flies (<tp:taxon-name><tp:taxon-name-part taxon-name-part-type="order">Diptera</tp:taxon-name-part></tp:taxon-name>: <tp:taxon-name><tp:taxon-name-part taxon-name-part-type="family">Psychodidae</tp:taxon-name-part></tp:taxon-name>) of the western Hercynian mountains, Sokolov open-cast coal mines and dumps (Czech Republic). Acta Musei Silesiae.</article-title><source>Scientiae Naturales</source><volume>67</volume>(<issue>2018</issue>): <fpage>193</fpage>–<lpage>292</lpage>. <ext-link xlink:href="10.2478/cszma-2018-0015" ext-link-type="doi" xlink:type="simple">https://doi.org/10.2478/cszma-2018-0015</ext-link></mixed-citation></ref></ref-list></tp:taxon-treatment>
