# Supplementary material for: ﻿Moth flies (Diptera, Psychodidae) of Estonia
Source: Zookeys. 2024 Dec 10;1221:19–50. doi: 10.3897/zookeys.1221.119716 (PMC11653073; doi:10.3897/zookeys.1221.119716)
Supplement: XML Treatment for Feuerborniella obscura [file zookeys.1221.119716-treatment18.xml]

<!DOCTYPE tp:taxon-treatment
  PUBLIC "-//TaxonX//DTD Taxonomic Treatment Publishing DTD v0 20100105//EN" "tax-treatment-NSO.dtd">
<tp:taxon-treatment xmlns:tp="http://www.plazi.org/taxpub"><tp:treatment-meta><kwd-group><label>Taxon classification</label><kwd>
                  <named-content content-type="kingdom">Animalia</named-content>
                </kwd><kwd>
                  <named-content content-type="order">Diptera</named-content>
                </kwd><kwd>
                  <named-content content-type="family">Psychodidae</named-content>
                </kwd></kwd-group><mixed-citation publication-type="journal"><person-group><name><surname>Oboňa</surname><given-names>Jozef</given-names></name><name><surname>Kurina</surname><given-names>Olavi</given-names></name><name><surname>Süda</surname><given-names>Ilmar</given-names></name><name><surname>Ježek</surname><given-names>Jan</given-names></name></person-group><article-title>﻿Moth flies (<tp:taxon-name><tp:taxon-name-part taxon-name-part-type="order">Diptera</tp:taxon-name-part></tp:taxon-name>, <tp:taxon-name><tp:taxon-name-part taxon-name-part-type="family">Psychodidae</tp:taxon-name-part></tp:taxon-name>) of Estonia</article-title><source>Zookeys</source><day>10</day><month>12</month><year>2024</year><volume>1221</volume><fpage>19</fpage><lpage>50</lpage><pub-id pub-id-type="doi">10.3897/zookeys.1221.119716</pub-id></mixed-citation></tp:treatment-meta><tp:nomenclature><label>﻿18.</label><tp:taxon-name>
                <object-id xmlns:xlink="http://www.w3.org/1999/xlink" content-type="arpha" xlink:type="simple">1A645F2D-1128-5AF6-80F2-C3B550FDFB26</object-id>
                <tp:taxon-name-part taxon-name-part-type="genus" reg="Feuerborniella">Feuerborniella</tp:taxon-name-part>
                <tp:taxon-name-part taxon-name-part-type="species" reg="obscura">obscura</tp:taxon-name-part>
              </tp:taxon-name><tp:taxon-authority>(Tonnoir, 1919)</tp:taxon-authority></tp:nomenclature><tp:treatment-sec sec-type="Published record" id="SECID0E5XAG"><title>Published record.</title><p><xref ref-type="bibr" rid="B48">Salmela and Piirainen (2005)</xref>: 304.</p></tp:treatment-sec><tp:treatment-sec sec-type="material" id="SECID0EIYAG"><title>Material examined.</title><p><bold>Pärnumaa</bold> • ♂♂; Riimaru; <named-content xmlns:xlink="http://www.w3.org/1999/xlink" content-type="dwc:verbatimCoordinates" xlink:type="simple"><named-content content-type="geo-json" specific-use="{&#34;type&#34;:&#34;Point&#34;,&#34;coordinates&#34;:[25.179722,58.271944]}" id="NCID0ETYAG" xlink:type="simple">58°16'19"N, 25°10'47"E</named-content></named-content>; 11.06.–29.06.2005, 02.06.–01.07.2006; <abbrev xmlns:xlink="http://www.w3.org/1999/xlink" xlink:title="trunk window trap" id="ABBRID0EYYAG" xlink:type="simple">TWT</abbrev> (on <italic><tp:taxon-name><tp:taxon-name-part taxon-name-part-type="genus" reg="Populus">Populus</tp:taxon-name-part><tp:taxon-name-part taxon-name-part-type="species" reg="tremula">tremula</tp:taxon-name-part></tp:taxon-name></italic> with <italic><tp:taxon-name><tp:taxon-name-part taxon-name-part-type="genus" reg="Phellinus">Phellinus</tp:taxon-name-part><tp:taxon-name-part taxon-name-part-type="species" reg="tremulae">tremulae</tp:taxon-name-part></tp:taxon-name></italic>); <abbrev xmlns:xlink="http://www.w3.org/1999/xlink" xlink:title="Ilmar Süda leg." id="ABBRID0ESZAG" xlink:type="simple">IS leg</abbrev>.; INS 33802, 33833.</p></tp:treatment-sec><tp:treatment-sec sec-type="comments" id="SECID0EWZAG"><title>Comments.</title><p>European and Transcaucasian species (<xref ref-type="bibr" rid="B41">Oboňa et al. 2019</xref>; <xref ref-type="bibr" rid="B23">Ježek et al. 2020</xref>, <xref ref-type="bibr" rid="B24">2021a</xref>, <xref ref-type="bibr" rid="B25">b</xref>, <xref ref-type="bibr" rid="B27">2023b</xref>).</p></tp:treatment-sec><ref-list><ref id="B48"><mixed-citation xmlns:xlink="http://www.w3.org/1999/xlink" xlink:type="simple"><person-group><name name-style="western"><surname>Salmela</surname><given-names>J</given-names></name><name name-style="western"><surname>Piirainen</surname><given-names>T</given-names></name></person-group> (<year>2005</year>) <article-title>Description of a new <tp:taxon-name><tp:taxon-name-part taxon-name-part-type="family">Psychodidae</tp:taxon-name-part></tp:taxon-name> (<tp:taxon-name><tp:taxon-name-part taxon-name-part-type="order">Diptera</tp:taxon-name-part></tp:taxon-name>) species from Estonia.</article-title><source>Entomologica Fennica</source><volume>16</volume>(<issue>4</issue>): <fpage>301</fpage>–<lpage>304</lpage>. <ext-link xlink:href="10.33338/ef.84274" ext-link-type="doi" xlink:type="simple">https://doi.org/10.33338/ef.84274</ext-link></mixed-citation></ref><ref id="B41"><mixed-citation xmlns:xlink="http://www.w3.org/1999/xlink" xlink:type="simple"><person-group><name name-style="western"><surname>Oboňa</surname><given-names>J</given-names></name><name name-style="western"><surname>Dvořak</surname><given-names>L</given-names></name><name name-style="western"><surname>Dvořaková</surname><given-names>K</given-names></name><name name-style="western"><surname>Ježek</surname><given-names>J</given-names></name><name name-style="western"><surname>Kovács</surname><given-names>T</given-names></name><name name-style="western"><surname>Murányi</surname><given-names>D</given-names></name><name name-style="western"><surname>Slowinska</surname><given-names>I</given-names></name><name name-style="western"><surname>Starý</surname><given-names>J</given-names></name><name name-style="western"><surname>van der Weele</surname><given-names>R</given-names></name><name name-style="western"><surname>Manko</surname><given-names>P</given-names></name></person-group> (<year>2019</year>) <article-title>Faunistic records of some <tp:taxon-name><tp:taxon-name-part taxon-name-part-type="order">Diptera</tp:taxon-name-part></tp:taxon-name> families from the Babia Góra massif in Poland. Dipteron.</article-title><source>Bulletin of the Dipterological Section of the Polish Entomological Society</source><volume>35</volume>: <fpage>118</fpage>–<lpage>131</lpage>. <ext-link xlink:href="10.5281/zenodo.3559211" ext-link-type="doi" xlink:type="simple">https://doi.org/10.5281/zenodo.3559211</ext-link></mixed-citation></ref><ref id="B23"><mixed-citation xmlns:xlink="http://www.w3.org/1999/xlink" xlink:type="simple"><person-group><name name-style="western"><surname>Ježek</surname><given-names>J</given-names></name><name name-style="western"><surname>Manko</surname><given-names>P</given-names></name><name name-style="western"><surname>Oboňa</surname><given-names>J</given-names></name></person-group> (<year>2020</year>) <article-title>Synopsis of the <tp:taxon-name><tp:taxon-name-part taxon-name-part-type="family">Psychodidae</tp:taxon-name-part></tp:taxon-name> (<tp:taxon-name><tp:taxon-name-part taxon-name-part-type="order">Diptera</tp:taxon-name-part></tp:taxon-name>) fauna of Bulgaria.</article-title><source>Zootaxa</source><volume>4877</volume>(<issue>2</issue>): <fpage>201</fpage>–<lpage>240</lpage>. <ext-link xlink:href="10.11646/zootaxa.4877.2.1" ext-link-type="doi" xlink:type="simple">https://doi.org/10.11646/zootaxa.4877.2.1</ext-link></mixed-citation></ref><ref id="B24"><mixed-citation xmlns:xlink="http://www.w3.org/1999/xlink" xlink:type="simple"><person-group><name name-style="western"><surname>Ježek</surname><given-names>J</given-names></name><name name-style="western"><surname>Manko</surname><given-names>P</given-names></name><name name-style="western"><surname>Oboňa</surname><given-names>J</given-names></name></person-group> (<year>2021a</year>) <article-title><tp:taxon-name><tp:taxon-name-part taxon-name-part-type="family">Psychodidae</tp:taxon-name-part></tp:taxon-name> (<tp:taxon-name><tp:taxon-name-part taxon-name-part-type="order">Diptera</tp:taxon-name-part></tp:taxon-name>) of Azerbaijan and Georgia – faunistics with biodiversity notes.</article-title><source>ZooKeys</source><volume>1049</volume>: <fpage>15</fpage>–<lpage>42</lpage>. <ext-link xlink:href="10.3897/zookeys.1049.66063" ext-link-type="doi" xlink:type="simple">https://doi.org/10.3897/zookeys.1049.66063</ext-link></mixed-citation></ref><ref id="B25"><mixed-citation xmlns:xlink="http://www.w3.org/1999/xlink" xlink:type="simple"><person-group><name name-style="western"><surname>Ježek</surname><given-names>J</given-names></name><name name-style="western"><surname>Oboňa</surname><given-names>J</given-names></name><name name-style="western"><surname>Manko</surname><given-names>P</given-names></name><name name-style="western"><surname>Trýzna</surname><given-names>M</given-names></name></person-group> (<year>2021b</year>) <article-title>Moth flies (<tp:taxon-name><tp:taxon-name-part taxon-name-part-type="order">Diptera</tp:taxon-name-part></tp:taxon-name>: <tp:taxon-name><tp:taxon-name-part taxon-name-part-type="family">Psychodidae</tp:taxon-name-part></tp:taxon-name>) of the northern Hercynian Mountains and adjacent localities (Czech Republic).</article-title><source>Acta Musei Silesiae, Scientiae Naturales</source><volume>70</volume>(<issue>2</issue>): <fpage>135</fpage>–<lpage>182</lpage>. <ext-link xlink:href="10.2478/cszma-2021-0011" ext-link-type="doi" xlink:type="simple">https://doi.org/10.2478/cszma-2021-0011</ext-link></mixed-citation></ref><ref id="B27"><mixed-citation xmlns:xlink="http://www.w3.org/1999/xlink" xlink:type="simple"><person-group><name name-style="western"><surname>Ježek</surname><given-names>J</given-names></name><name name-style="western"><surname>Manko</surname><given-names>P</given-names></name><name name-style="western"><surname>Fedorčák</surname><given-names>J</given-names></name><name name-style="western"><surname>Koco</surname><given-names>Š</given-names></name><name name-style="western"><surname>Varga</surname><given-names>J</given-names></name><name name-style="western"><surname>Shumka</surname><given-names>S</given-names></name><name name-style="western"><surname>Oboňa</surname><given-names>J</given-names></name></person-group> (<year>2023b</year>) <article-title><tp:taxon-name><tp:taxon-name-part taxon-name-part-type="family">Psychodidae</tp:taxon-name-part></tp:taxon-name> of Albania.</article-title><source>Redia: Giornale di Zoologia</source><volume>106</volume>: <fpage>21</fpage>–<lpage>26</lpage>. <ext-link xlink:href="10.19263/REDIA-106.23.03" ext-link-type="doi" xlink:type="simple">https://doi.org/10.19263/REDIA-106.23.03</ext-link></mixed-citation></ref></ref-list></tp:taxon-treatment>
