# Supplementary material for: ﻿Moth flies (Diptera, Psychodidae) of Estonia
Source: Zookeys. 2024 Dec 10;1221:19–50. doi: 10.3897/zookeys.1221.119716 (PMC11653073; doi:10.3897/zookeys.1221.119716)
Supplement: XML Treatment for Philosepedon (Philosepedon) austriacum [file zookeys.1221.119716-treatment19.xml]

<!DOCTYPE tp:taxon-treatment
  PUBLIC "-//TaxonX//DTD Taxonomic Treatment Publishing DTD v0 20100105//EN" "tax-treatment-NSO.dtd">
<tp:taxon-treatment xmlns:tp="http://www.plazi.org/taxpub"><tp:treatment-meta><kwd-group><label>Taxon classification</label><kwd>
                  <named-content content-type="kingdom">Animalia</named-content>
                </kwd><kwd>
                  <named-content content-type="order">Diptera</named-content>
                </kwd><kwd>
                  <named-content content-type="family">Psychodidae</named-content>
                </kwd></kwd-group><mixed-citation publication-type="journal"><person-group><name><surname>Oboňa</surname><given-names>Jozef</given-names></name><name><surname>Kurina</surname><given-names>Olavi</given-names></name><name><surname>Süda</surname><given-names>Ilmar</given-names></name><name><surname>Ježek</surname><given-names>Jan</given-names></name></person-group><article-title>﻿Moth flies (<tp:taxon-name><tp:taxon-name-part taxon-name-part-type="order">Diptera</tp:taxon-name-part></tp:taxon-name>, <tp:taxon-name><tp:taxon-name-part taxon-name-part-type="family">Psychodidae</tp:taxon-name-part></tp:taxon-name>) of Estonia</article-title><source>Zookeys</source><day>10</day><month>12</month><year>2024</year><volume>1221</volume><fpage>19</fpage><lpage>50</lpage><pub-id pub-id-type="doi">10.3897/zookeys.1221.119716</pub-id></mixed-citation></tp:treatment-meta><tp:nomenclature><label>﻿*19.</label><tp:taxon-name><object-id xmlns:xlink="http://www.w3.org/1999/xlink" content-type="arpha" xlink:type="simple">6F85D669-FDE5-5D2B-9D49-D6D0172DAB81</object-id><tp:taxon-name-part taxon-name-part-type="genus" reg="Philosepedon">Philosepedon</tp:taxon-name-part> (<tp:taxon-name-part taxon-name-part-type="subgenus" reg="Philosepedon">Philosepedon</tp:taxon-name-part>) <tp:taxon-name-part taxon-name-part-type="species" reg="austriacum">austriacum</tp:taxon-name-part></tp:taxon-name><tp:taxon-authority>Vaillant, 1974</tp:taxon-authority></tp:nomenclature><tp:treatment-sec sec-type="material" id="SECID0EX2AG"><title>Material examined.</title><p><bold>Lääne-Virumaa</bold> • ♂; near Lasila, forest patch No 50; <named-content xmlns:xlink="http://www.w3.org/1999/xlink" content-type="dwc:verbatimCoordinates" xlink:type="simple"><named-content content-type="geo-json" specific-use="{&#34;type&#34;:&#34;Point&#34;,&#34;coordinates&#34;:[26.233889,59.273611]}" id="NCID0EC3AG" xlink:type="simple">59°16'25"N, 26°14'02"E</named-content></named-content>; 28.07.–29.08.2016; <abbrev xmlns:xlink="http://www.w3.org/1999/xlink" xlink:title="Malaise trap" id="ABBRID0EH3AG" xlink:type="simple">MT</abbrev>; <abbrev xmlns:xlink="http://www.w3.org/1999/xlink" xlink:title="Olavi Kurina and Co. leg." id="ABBRID0EL3AG" xlink:type="simple">OK leg</abbrev>.; INS 33824.</p></tp:treatment-sec><tp:treatment-sec sec-type="comments" id="SECID0EP3AG"><title>Comments.</title><p>European species (<xref ref-type="bibr" rid="B23">Ježek et al. 2020</xref>; <xref ref-type="bibr" rid="B32">Kroča and Ježek 2022</xref>).</p></tp:treatment-sec><ref-list><ref id="B23"><mixed-citation xmlns:xlink="http://www.w3.org/1999/xlink" xlink:type="simple"><person-group><name name-style="western"><surname>Ježek</surname><given-names>J</given-names></name><name name-style="western"><surname>Manko</surname><given-names>P</given-names></name><name name-style="western"><surname>Oboňa</surname><given-names>J</given-names></name></person-group> (<year>2020</year>) <article-title>Synopsis of the <tp:taxon-name><tp:taxon-name-part taxon-name-part-type="family">Psychodidae</tp:taxon-name-part></tp:taxon-name> (<tp:taxon-name><tp:taxon-name-part taxon-name-part-type="order">Diptera</tp:taxon-name-part></tp:taxon-name>) fauna of Bulgaria.</article-title><source>Zootaxa</source><volume>4877</volume>(<issue>2</issue>): <fpage>201</fpage>–<lpage>240</lpage>. <ext-link xlink:href="10.11646/zootaxa.4877.2.1" ext-link-type="doi" xlink:type="simple">https://doi.org/10.11646/zootaxa.4877.2.1</ext-link></mixed-citation></ref><ref id="B32"><mixed-citation xmlns:xlink="http://www.w3.org/1999/xlink" xlink:type="simple"><person-group><name name-style="western"><surname>Kroča</surname><given-names>J</given-names></name><name name-style="western"><surname>Ježek</surname><given-names>J</given-names></name></person-group> (<year>2022</year>) Moth flies (<tp:taxon-name><tp:taxon-name-part taxon-name-part-type="order">Diptera</tp:taxon-name-part></tp:taxon-name>: <tp:taxon-name><tp:taxon-name-part taxon-name-part-type="family">Psychodidae</tp:taxon-name-part></tp:taxon-name>) of the Moravskoslezské Beskydy Mts. and Podbeskydská pahorkatina Uplands, Czech Republic, III. Acta Musei Silesiae, Scientiae Naturales 71(1) 1–29. <ext-link xlink:href="10.2478/cszma-2022-0001" ext-link-type="doi" xlink:type="simple">https://doi.org/10.2478/cszma-2022-0001</ext-link></mixed-citation></ref></ref-list></tp:taxon-treatment>
