# Supplementary material for: ﻿Moth flies (Diptera, Psychodidae) of Estonia
Source: Zookeys. 2024 Dec 10;1221:19–50. doi: 10.3897/zookeys.1221.119716 (PMC11653073; doi:10.3897/zookeys.1221.119716)
Supplement: XML Treatment for Philosepedon (Philosepedon) dumosum [file zookeys.1221.119716-treatment20.xml]

<!DOCTYPE tp:taxon-treatment
  PUBLIC "-//TaxonX//DTD Taxonomic Treatment Publishing DTD v0 20100105//EN" "tax-treatment-NSO.dtd">
<tp:taxon-treatment xmlns:tp="http://www.plazi.org/taxpub"><tp:treatment-meta><kwd-group><label>Taxon classification</label><kwd>
                  <named-content content-type="kingdom">Animalia</named-content>
                </kwd><kwd>
                  <named-content content-type="order">Diptera</named-content>
                </kwd><kwd>
                  <named-content content-type="family">Psychodidae</named-content>
                </kwd></kwd-group><mixed-citation publication-type="journal"><person-group><name><surname>Oboňa</surname><given-names>Jozef</given-names></name><name><surname>Kurina</surname><given-names>Olavi</given-names></name><name><surname>Süda</surname><given-names>Ilmar</given-names></name><name><surname>Ježek</surname><given-names>Jan</given-names></name></person-group><article-title>﻿Moth flies (<tp:taxon-name><tp:taxon-name-part taxon-name-part-type="order">Diptera</tp:taxon-name-part></tp:taxon-name>, <tp:taxon-name><tp:taxon-name-part taxon-name-part-type="family">Psychodidae</tp:taxon-name-part></tp:taxon-name>) of Estonia</article-title><source>Zookeys</source><day>10</day><month>12</month><year>2024</year><volume>1221</volume><fpage>19</fpage><lpage>50</lpage><pub-id pub-id-type="doi">10.3897/zookeys.1221.119716</pub-id></mixed-citation></tp:treatment-meta><tp:nomenclature><label>﻿*20.</label><tp:taxon-name><object-id xmlns:xlink="http://www.w3.org/1999/xlink" content-type="arpha" xlink:type="simple">54C149A9-F7A0-5CBF-9669-97EA31FA23ED</object-id><tp:taxon-name-part taxon-name-part-type="genus" reg="Philosepedon">Philosepedon</tp:taxon-name-part> (<tp:taxon-name-part taxon-name-part-type="subgenus" reg="Philosepedon">Philosepedon</tp:taxon-name-part>) <tp:taxon-name-part taxon-name-part-type="species" reg="dumosum">dumosum</tp:taxon-name-part></tp:taxon-name><tp:taxon-authority>Omelková &amp; Ježek, 2012</tp:taxon-authority></tp:nomenclature><tp:treatment-sec sec-type="material" id="SECID0EE5AG"><title>Material examined.</title><p><bold>Pärnumaa</bold> • ♂; Luitemaa <abbrev xmlns:xlink="http://www.w3.org/1999/xlink" xlink:title="Nature Reserve" id="ABBRID0EM5AG" xlink:type="simple">NR</abbrev> near Võiste; <named-content xmlns:xlink="http://www.w3.org/1999/xlink" content-type="dwc:verbatimCoordinates" xlink:type="simple"><named-content content-type="geo-json" specific-use="{&#34;type&#34;:&#34;Point&#34;,&#34;coordinates&#34;:[24.493333,58.205833]}" id="NCID0ET5AG" xlink:type="simple">58°12'21"N, 24°29'36"E</named-content></named-content>; 23.06.–25.07.2017; <abbrev xmlns:xlink="http://www.w3.org/1999/xlink" xlink:title="trunk window trap" id="ABBRID0EY5AG" xlink:type="simple">TWT</abbrev> (on burned <italic><tp:taxon-name><tp:taxon-name-part taxon-name-part-type="genus" reg="Pinus">Pinus</tp:taxon-name-part><tp:taxon-name-part taxon-name-part-type="species" reg="sylvestris">sylvestris</tp:taxon-name-part></tp:taxon-name></italic> L.); <abbrev xmlns:xlink="http://www.w3.org/1999/xlink" xlink:title="Ilmar Süda leg." id="ABBRID0EH6AG" xlink:type="simple">IS leg</abbrev>.; INS 33818.</p></tp:treatment-sec><tp:treatment-sec sec-type="comments" id="SECID0EL6AG"><title>Comments.</title><p>Species known only from the Czech Republic (<xref ref-type="bibr" rid="B43">Omelková and Ježek 2012a</xref>). Important for nature conservation, assessed as nationally scarce in the Czech Republic.</p></tp:treatment-sec><ref-list><ref id="B43"><mixed-citation xmlns:xlink="http://www.w3.org/1999/xlink" xlink:type="simple"><person-group><name name-style="western"><surname>Omelková</surname><given-names>M</given-names></name><name name-style="western"><surname>Ježek</surname><given-names>J</given-names></name></person-group> (<year>2012a</year>) <article-title>Two new species of <italic><tp:taxon-name><tp:taxon-name-part taxon-name-part-type="genus">Philosepedon</tp:taxon-name-part></tp:taxon-name></italic> Eaton (<tp:taxon-name><tp:taxon-name-part taxon-name-part-type="order">Diptera</tp:taxon-name-part></tp:taxon-name>, <tp:taxon-name><tp:taxon-name-part taxon-name-part-type="family">Psychodidae</tp:taxon-name-part></tp:taxon-name>, <tp:taxon-name><tp:taxon-name-part taxon-name-part-type="subfamily">Psychodinae</tp:taxon-name-part></tp:taxon-name>) from Europe, with comments on subgeneric classification.</article-title><source>Zootaxa</source><volume>3275</volume>: <fpage>29</fpage>–<lpage>42</lpage>. <ext-link xlink:href="10.11646/zootaxa.3275.1.3" ext-link-type="doi" xlink:type="simple">https://doi.org/10.11646/zootaxa.3275.1.3</ext-link></mixed-citation></ref></ref-list></tp:taxon-treatment>
