# Supplementary material for: ﻿Moth flies (Diptera, Psychodidae) of Estonia
Source: Zookeys. 2024 Dec 10;1221:19–50. doi: 10.3897/zookeys.1221.119716 (PMC11653073; doi:10.3897/zookeys.1221.119716)
Supplement: XML Treatment for Tinearia alternata [file zookeys.1221.119716-treatment34.xml]

<!DOCTYPE tp:taxon-treatment
  PUBLIC "-//TaxonX//DTD Taxonomic Treatment Publishing DTD v0 20100105//EN" "tax-treatment-NSO.dtd">
<tp:taxon-treatment xmlns:tp="http://www.plazi.org/taxpub"><tp:treatment-meta><kwd-group><label>Taxon classification</label><kwd>
                  <named-content content-type="kingdom">Animalia</named-content>
                </kwd><kwd>
                  <named-content content-type="order">Diptera</named-content>
                </kwd><kwd>
                  <named-content content-type="family">Psychodidae</named-content>
                </kwd></kwd-group><mixed-citation publication-type="journal"><person-group><name><surname>Oboňa</surname><given-names>Jozef</given-names></name><name><surname>Kurina</surname><given-names>Olavi</given-names></name><name><surname>Süda</surname><given-names>Ilmar</given-names></name><name><surname>Ježek</surname><given-names>Jan</given-names></name></person-group><article-title>﻿Moth flies (<tp:taxon-name><tp:taxon-name-part taxon-name-part-type="order">Diptera</tp:taxon-name-part></tp:taxon-name>, <tp:taxon-name><tp:taxon-name-part taxon-name-part-type="family">Psychodidae</tp:taxon-name-part></tp:taxon-name>) of Estonia</article-title><source>Zookeys</source><day>10</day><month>12</month><year>2024</year><volume>1221</volume><fpage>19</fpage><lpage>50</lpage><pub-id pub-id-type="doi">10.3897/zookeys.1221.119716</pub-id></mixed-citation></tp:treatment-meta><tp:nomenclature><label>﻿*34.</label><tp:taxon-name>
                <object-id xmlns:xlink="http://www.w3.org/1999/xlink" content-type="arpha" xlink:type="simple">2ABDC388-718C-5254-95FE-B62013519A1B</object-id>
                <tp:taxon-name-part taxon-name-part-type="genus" reg="Tinearia">Tinearia</tp:taxon-name-part>
                <tp:taxon-name-part taxon-name-part-type="species" reg="alternata">alternata</tp:taxon-name-part>
              </tp:taxon-name><tp:taxon-authority>(Say, 1824)</tp:taxon-authority></tp:nomenclature><tp:treatment-sec sec-type="material" id="SECID0EXWDK"><title>Material examined.</title><p><bold>Saaremaa</bold> • ♀; Ruhnu Island; <named-content xmlns:xlink="http://www.w3.org/1999/xlink" content-type="dwc:verbatimCoordinates" xlink:type="simple"><named-content content-type="geo-json" specific-use="{&#34;type&#34;:&#34;Point&#34;,&#34;coordinates&#34;:[23.242500,57.805556]}" id="NCID0ECXDK" xlink:type="simple">57°48'20"N, 23°14'33"E</named-content></named-content>; 07.08.–05.09.2012; <abbrev xmlns:xlink="http://www.w3.org/1999/xlink" xlink:title="trunk window trap" id="ABBRID0EHXDK" xlink:type="simple">TWT</abbrev> (on dead <italic><tp:taxon-name><tp:taxon-name-part taxon-name-part-type="genus" reg="Alnus">Alnus</tp:taxon-name-part><tp:taxon-name-part taxon-name-part-type="species" reg="glutinosa">glutinosa</tp:taxon-name-part></tp:taxon-name></italic>); <abbrev xmlns:xlink="http://www.w3.org/1999/xlink" xlink:title="Ilmar Süda leg." id="ABBRID0EWXDK" xlink:type="simple">IS leg</abbrev>. <bold>Läänemaa</bold> • ♀; Vormsi Island; <named-content xmlns:xlink="http://www.w3.org/1999/xlink" content-type="dwc:verbatimCoordinates" xlink:type="simple"><named-content content-type="geo-json" specific-use="{&#34;type&#34;:&#34;Point&#34;,&#34;coordinates&#34;:[23.202778,58.975833]}" id="NCID0E6XDK" xlink:type="simple">58°58'33"N, 23°12'10"E</named-content></named-content>; 03.08.–01.09.2012; <abbrev xmlns:xlink="http://www.w3.org/1999/xlink" xlink:title="trunk window trap" id="ABBRID0EEYDK" xlink:type="simple">TWT</abbrev> (on dead <italic><tp:taxon-name><tp:taxon-name-part taxon-name-part-type="genus" reg="Betula">Betula</tp:taxon-name-part><tp:taxon-name-part taxon-name-part-type="species" reg="pendula">pendula</tp:taxon-name-part></tp:taxon-name></italic>); <abbrev xmlns:xlink="http://www.w3.org/1999/xlink" xlink:title="Ilmar Süda leg." id="ABBRID0ETYDK" xlink:type="simple">IS leg</abbrev>. <bold>Pärnumaa</bold> • ♀; Kihnu Island, Lemsi; <named-content xmlns:xlink="http://www.w3.org/1999/xlink" content-type="dwc:verbatimCoordinates" xlink:type="simple"><named-content content-type="geo-json" specific-use="{&#34;type&#34;:&#34;Point&#34;,&#34;coordinates&#34;:[24.004167,58.130278]}" id="NCID0E3YDK" xlink:type="simple">58°07'49"N, 24°00'15"E</named-content></named-content>; 06.08.–13.09.2011; <abbrev xmlns:xlink="http://www.w3.org/1999/xlink" xlink:title="trunk window trap" id="ABBRID0EBZDK" xlink:type="simple">TWT</abbrev> (on old <italic><tp:taxon-name><tp:taxon-name-part taxon-name-part-type="genus" reg="Quercus">Quercus</tp:taxon-name-part><tp:taxon-name-part taxon-name-part-type="species" reg="robur">robur</tp:taxon-name-part></tp:taxon-name></italic>); <abbrev xmlns:xlink="http://www.w3.org/1999/xlink" xlink:title="Ilmar Süda leg." id="ABBRID0EQZDK" xlink:type="simple">IS leg</abbrev>.; • ♀; Kihnu Island; <named-content xmlns:xlink="http://www.w3.org/1999/xlink" content-type="dwc:verbatimCoordinates" xlink:type="simple"><named-content content-type="geo-json" specific-use="{&#34;type&#34;:&#34;Point&#34;,&#34;coordinates&#34;:[23.979722,58.141111]}" id="NCID0EXZDK" xlink:type="simple">58°08'28"N, 23°58'47"E</named-content></named-content>; 12.07.–09.08.2012; <abbrev xmlns:xlink="http://www.w3.org/1999/xlink" xlink:title="trunk window trap" id="ABBRID0E3ZDK" xlink:type="simple">TWT</abbrev> (on <italic><tp:taxon-name><tp:taxon-name-part taxon-name-part-type="genus" reg="Pinus">Pinus</tp:taxon-name-part><tp:taxon-name-part taxon-name-part-type="species" reg="sylvestris">sylvestris</tp:taxon-name-part></tp:taxon-name></italic>); <abbrev xmlns:xlink="http://www.w3.org/1999/xlink" xlink:title="Ilmar Süda leg." id="ABBRID0EL1DK" xlink:type="simple">IS leg</abbrev>.; • ♂♀; Riimaru; <named-content xmlns:xlink="http://www.w3.org/1999/xlink" content-type="dwc:verbatimCoordinates" xlink:type="simple"><named-content content-type="geo-json" specific-use="{&#34;type&#34;:&#34;Point&#34;,&#34;coordinates&#34;:[25.183889,58.271667]}" id="NCID0ES1DK" xlink:type="simple">58°16'18"N, 25°11'02"E</named-content></named-content>; 03.–17.08.2005, 31.07.–02.09.2006; <abbrev xmlns:xlink="http://www.w3.org/1999/xlink" xlink:title="trunk window trap" id="ABBRID0EX1DK" xlink:type="simple">TWT</abbrev> (on <italic><tp:taxon-name><tp:taxon-name-part taxon-name-part-type="genus" reg="Populus">Populus</tp:taxon-name-part><tp:taxon-name-part taxon-name-part-type="species" reg="tremula">tremula</tp:taxon-name-part></tp:taxon-name></italic>); <abbrev xmlns:xlink="http://www.w3.org/1999/xlink" xlink:title="Ilmar Süda leg." id="ABBRID0EG2DK" xlink:type="simple">IS leg</abbrev>. <bold>Tartumaa</bold> • ♂; Tartu, Aardla 124; <named-content xmlns:xlink="http://www.w3.org/1999/xlink" content-type="dwc:verbatimCoordinates" xlink:type="simple"><named-content content-type="geo-json" specific-use="{&#34;type&#34;:&#34;Point&#34;,&#34;coordinates&#34;:[26.685556,58.352778]}" id="NCID0EP2DK" xlink:type="simple">58°21'10"N, 26°41'08"E</named-content></named-content>; 13.05.2016; hand picked; T. Kesküla leg.</p></tp:treatment-sec><tp:treatment-sec sec-type="comments" id="SECID0EU2DK"><title>Comments.</title><p>Cosmopolitan species (<xref ref-type="bibr" rid="B22">Ježek et al. 2019</xref>, <xref ref-type="bibr" rid="B23">2020</xref>, <xref ref-type="bibr" rid="B27">2023b</xref>).</p></tp:treatment-sec><ref-list><ref id="B22"><mixed-citation xmlns:xlink="http://www.w3.org/1999/xlink" xlink:type="simple"><person-group><name name-style="western"><surname>Ježek</surname><given-names>J</given-names></name><name name-style="western"><surname>Oboňa</surname><given-names>J</given-names></name><name name-style="western"><surname>Přikryl</surname><given-names>I</given-names></name><name name-style="western"><surname>Mikátová</surname><given-names>B</given-names></name></person-group> (<year>2019</year>) <article-title>Moth flies (<tp:taxon-name><tp:taxon-name-part taxon-name-part-type="order">Diptera</tp:taxon-name-part></tp:taxon-name>: <tp:taxon-name><tp:taxon-name-part taxon-name-part-type="family">Psychodidae</tp:taxon-name-part></tp:taxon-name>) of the western Hercynian mountains, Sokolov open-cast coal mines and dumps (Czech Republic). Acta Musei Silesiae.</article-title><source>Scientiae Naturales</source><volume>67</volume>(<issue>2018</issue>): <fpage>193</fpage>–<lpage>292</lpage>. <ext-link xlink:href="10.2478/cszma-2018-0015" ext-link-type="doi" xlink:type="simple">https://doi.org/10.2478/cszma-2018-0015</ext-link></mixed-citation></ref><ref id="B23"><mixed-citation xmlns:xlink="http://www.w3.org/1999/xlink" xlink:type="simple"><person-group><name name-style="western"><surname>Ježek</surname><given-names>J</given-names></name><name name-style="western"><surname>Manko</surname><given-names>P</given-names></name><name name-style="western"><surname>Oboňa</surname><given-names>J</given-names></name></person-group> (<year>2020</year>) <article-title>Synopsis of the <tp:taxon-name><tp:taxon-name-part taxon-name-part-type="family">Psychodidae</tp:taxon-name-part></tp:taxon-name> (<tp:taxon-name><tp:taxon-name-part taxon-name-part-type="order">Diptera</tp:taxon-name-part></tp:taxon-name>) fauna of Bulgaria.</article-title><source>Zootaxa</source><volume>4877</volume>(<issue>2</issue>): <fpage>201</fpage>–<lpage>240</lpage>. <ext-link xlink:href="10.11646/zootaxa.4877.2.1" ext-link-type="doi" xlink:type="simple">https://doi.org/10.11646/zootaxa.4877.2.1</ext-link></mixed-citation></ref><ref id="B27"><mixed-citation xmlns:xlink="http://www.w3.org/1999/xlink" xlink:type="simple"><person-group><name name-style="western"><surname>Ježek</surname><given-names>J</given-names></name><name name-style="western"><surname>Manko</surname><given-names>P</given-names></name><name name-style="western"><surname>Fedorčák</surname><given-names>J</given-names></name><name name-style="western"><surname>Koco</surname><given-names>Š</given-names></name><name name-style="western"><surname>Varga</surname><given-names>J</given-names></name><name name-style="western"><surname>Shumka</surname><given-names>S</given-names></name><name name-style="western"><surname>Oboňa</surname><given-names>J</given-names></name></person-group> (<year>2023b</year>) <article-title><tp:taxon-name><tp:taxon-name-part taxon-name-part-type="family">Psychodidae</tp:taxon-name-part></tp:taxon-name> of Albania.</article-title><source>Redia: Giornale di Zoologia</source><volume>106</volume>: <fpage>21</fpage>–<lpage>26</lpage>. <ext-link xlink:href="10.19263/REDIA-106.23.03" ext-link-type="doi" xlink:type="simple">https://doi.org/10.19263/REDIA-106.23.03</ext-link></mixed-citation></ref></ref-list></tp:taxon-treatment>
