# Supplementary material for: ﻿Moth flies (Diptera, Psychodidae) of Estonia
Source: Zookeys. 2024 Dec 10;1221:19–50. doi: 10.3897/zookeys.1221.119716 (PMC11653073; doi:10.3897/zookeys.1221.119716)
Supplement: XML Treatment for Ypsydocha setigera [file zookeys.1221.119716-treatment35.xml]

<!DOCTYPE tp:taxon-treatment
  PUBLIC "-//TaxonX//DTD Taxonomic Treatment Publishing DTD v0 20100105//EN" "tax-treatment-NSO.dtd">
<tp:taxon-treatment xmlns:tp="http://www.plazi.org/taxpub"><tp:treatment-meta><kwd-group><label>Taxon classification</label><kwd>
                  <named-content content-type="kingdom">Animalia</named-content>
                </kwd><kwd>
                  <named-content content-type="order">Diptera</named-content>
                </kwd><kwd>
                  <named-content content-type="family">Psychodidae</named-content>
                </kwd></kwd-group><mixed-citation publication-type="journal"><person-group><name><surname>Oboňa</surname><given-names>Jozef</given-names></name><name><surname>Kurina</surname><given-names>Olavi</given-names></name><name><surname>Süda</surname><given-names>Ilmar</given-names></name><name><surname>Ježek</surname><given-names>Jan</given-names></name></person-group><article-title>﻿Moth flies (<tp:taxon-name><tp:taxon-name-part taxon-name-part-type="order">Diptera</tp:taxon-name-part></tp:taxon-name>, <tp:taxon-name><tp:taxon-name-part taxon-name-part-type="family">Psychodidae</tp:taxon-name-part></tp:taxon-name>) of Estonia</article-title><source>Zookeys</source><day>10</day><month>12</month><year>2024</year><volume>1221</volume><fpage>19</fpage><lpage>50</lpage><pub-id pub-id-type="doi">10.3897/zookeys.1221.119716</pub-id></mixed-citation></tp:treatment-meta><tp:nomenclature><label>﻿*35.</label><tp:taxon-name>
                <object-id xmlns:xlink="http://www.w3.org/1999/xlink" content-type="arpha" xlink:type="simple">D5D2F659-8152-59E1-B934-433E61A50FE0</object-id>
                <tp:taxon-name-part taxon-name-part-type="genus" reg="Ypsydocha">Ypsydocha</tp:taxon-name-part>
                <tp:taxon-name-part taxon-name-part-type="species" reg="setigera">setigera</tp:taxon-name-part>
              </tp:taxon-name><tp:taxon-authority>(Tonnoir, 1922)</tp:taxon-authority></tp:nomenclature><tp:treatment-sec sec-type="material" id="SECID0EK4DK"><title>Material examined.</title><p><bold>Lääne-Virumaa</bold> • ♀; near Lasila, forest patch No 50; <named-content xmlns:xlink="http://www.w3.org/1999/xlink" content-type="dwc:verbatimCoordinates" xlink:type="simple"><named-content content-type="geo-json" specific-use="{&#34;type&#34;:&#34;Point&#34;,&#34;coordinates&#34;:[26.233889,59.273611]}" id="NCID0EV4DK" xlink:type="simple">59°16'25"N, 26°14'02"E</named-content></named-content>; 28.07.–29.08.2016; <abbrev xmlns:xlink="http://www.w3.org/1999/xlink" xlink:title="Malaise trap" id="ABBRID0E14DK" xlink:type="simple">MT</abbrev>; <abbrev xmlns:xlink="http://www.w3.org/1999/xlink" xlink:title="Olavi Kurina and Co. leg." id="ABBRID0E54DK" xlink:type="simple">OK leg</abbrev>.; INS 33821.</p></tp:treatment-sec><tp:treatment-sec sec-type="comments" id="SECID0EC5DK"><title>Comments.</title><p>A very common Holarctic species (<xref ref-type="bibr" rid="B15">Ježek and Omelková 2012</xref>).</p></tp:treatment-sec><ref-list><ref id="B15"><mixed-citation xmlns:xlink="http://www.w3.org/1999/xlink" xlink:type="simple"><person-group><name name-style="western"><surname>Ježek</surname><given-names>J</given-names></name><name name-style="western"><surname>Omelková</surname><given-names>M</given-names></name></person-group> (<year>2012</year>) <article-title>Moth flies (<tp:taxon-name><tp:taxon-name-part taxon-name-part-type="order">Diptera</tp:taxon-name-part></tp:taxon-name>: <tp:taxon-name><tp:taxon-name-part taxon-name-part-type="family">Psychodidae</tp:taxon-name-part></tp:taxon-name>) of the Bilé Karpaty Protected Landscape Area and Biosphere Reserve (Czech Republic).</article-title> In: <person-group><name name-style="western"><surname>Malenovský</surname><given-names>I</given-names></name><name name-style="western"><surname>Kment</surname><given-names>P</given-names></name><name name-style="western"><surname>Konvička</surname><given-names>O</given-names></name></person-group> (<role>Eds</role>) <issue-title>Species inventories of selected insect groups in the Bile Karpaty Protected Landscape Area and Biosphere Reserve (Czech Republic).</issue-title><source>Acta Musei Moraviae Scientiae Biologicae, Brno</source>, <fpage>763</fpage>–<lpage>802</lpage>.</mixed-citation></ref></ref-list></tp:taxon-treatment>
