# Supplementary material for: ﻿Moth flies (Diptera, Psychodidae) of Estonia
Source: Zookeys. 2024 Dec 10;1221:19–50. doi: 10.3897/zookeys.1221.119716 (PMC11653073; doi:10.3897/zookeys.1221.119716)
Supplement: XML Treatment for Clytocerus (Boreoclytocerus) splendidus [file zookeys.1221.119716-treatment38.xml]

<!DOCTYPE tp:taxon-treatment
  PUBLIC "-//TaxonX//DTD Taxonomic Treatment Publishing DTD v0 20100105//EN" "tax-treatment-NSO.dtd">
<tp:taxon-treatment xmlns:tp="http://www.plazi.org/taxpub"><tp:treatment-meta><kwd-group><label>Taxon classification</label><kwd>
                  <named-content content-type="kingdom">Animalia</named-content>
                </kwd><kwd>
                  <named-content content-type="order">Diptera</named-content>
                </kwd><kwd>
                  <named-content content-type="family">Psychodidae</named-content>
                </kwd></kwd-group><mixed-citation publication-type="journal"><person-group><name><surname>Oboňa</surname><given-names>Jozef</given-names></name><name><surname>Kurina</surname><given-names>Olavi</given-names></name><name><surname>Süda</surname><given-names>Ilmar</given-names></name><name><surname>Ježek</surname><given-names>Jan</given-names></name></person-group><article-title>﻿Moth flies (<tp:taxon-name><tp:taxon-name-part taxon-name-part-type="order">Diptera</tp:taxon-name-part></tp:taxon-name>, <tp:taxon-name><tp:taxon-name-part taxon-name-part-type="family">Psychodidae</tp:taxon-name-part></tp:taxon-name>) of Estonia</article-title><source>Zookeys</source><day>10</day><month>12</month><year>2024</year><volume>1221</volume><fpage>19</fpage><lpage>50</lpage><pub-id pub-id-type="doi">10.3897/zookeys.1221.119716</pub-id></mixed-citation></tp:treatment-meta><tp:nomenclature><label>﻿*38.</label><tp:taxon-name><object-id xmlns:xlink="http://www.w3.org/1999/xlink" content-type="arpha" xlink:type="simple">FFAFB684-9CA4-5518-92F6-002CA6E9BF6D</object-id><tp:taxon-name-part taxon-name-part-type="genus" reg="Clytocerus">Clytocerus</tp:taxon-name-part> (<tp:taxon-name-part taxon-name-part-type="subgenus" reg="Boreoclytocerus">Boreoclytocerus</tp:taxon-name-part>) <tp:taxon-name-part taxon-name-part-type="species" reg="splendidus">splendidus</tp:taxon-name-part></tp:taxon-name><tp:taxon-authority>Ježek &amp; Hájek, 2007</tp:taxon-authority></tp:nomenclature><tp:treatment-sec sec-type="material" id="SECID0EGBFK"><title>Material examined.</title><p><bold>Saaremaa</bold> • ♂; Ruhnu Island; <named-content xmlns:xlink="http://www.w3.org/1999/xlink" content-type="dwc:verbatimCoordinates" xlink:type="simple"><named-content content-type="geo-json" specific-use="{&#34;type&#34;:&#34;Point&#34;,&#34;coordinates&#34;:[23.243889,57.800278]}" id="NCID0ERBFK" xlink:type="simple">57°48'01"N, 23°14'38"E</named-content></named-content>; 07.08.–05.09.2012; <abbrev xmlns:xlink="http://www.w3.org/1999/xlink" xlink:title="trunk window trap" id="ABBRID0EWBFK" xlink:type="simple">TWT</abbrev> (on <italic><tp:taxon-name><tp:taxon-name-part taxon-name-part-type="genus" reg="Acer">Acer</tp:taxon-name-part><tp:taxon-name-part taxon-name-part-type="species" reg="platanoides">platanoides</tp:taxon-name-part></tp:taxon-name></italic>); <abbrev xmlns:xlink="http://www.w3.org/1999/xlink" xlink:title="Ilmar Süda leg." id="ABBRID0EFCFK" xlink:type="simple">IS leg</abbrev>.; • ♂; Ruhnu Island; <named-content xmlns:xlink="http://www.w3.org/1999/xlink" content-type="dwc:verbatimCoordinates" xlink:type="simple"><named-content content-type="geo-json" specific-use="{&#34;type&#34;:&#34;Point&#34;,&#34;coordinates&#34;:[23.232778,57.801667]}" id="NCID0EMCFK" xlink:type="simple">57°48'06"N, 23°13'58"E</named-content></named-content>; 07.08.–05.09.2012; <abbrev xmlns:xlink="http://www.w3.org/1999/xlink" xlink:title="trunk window trap" id="ABBRID0ERCFK" xlink:type="simple">TWT</abbrev> (on <italic><tp:taxon-name><tp:taxon-name-part taxon-name-part-type="genus" reg="Sorbus">Sorbus</tp:taxon-name-part><tp:taxon-name-part taxon-name-part-type="species" reg="intermedia">intermedia</tp:taxon-name-part></tp:taxon-name></italic> with <italic><tp:taxon-name><tp:taxon-name-part taxon-name-part-type="genus" reg="Laetiporus">Laetiporus</tp:taxon-name-part><tp:taxon-name-part taxon-name-part-type="species" reg="sulphureus">sulphureus</tp:taxon-name-part></tp:taxon-name></italic>); <abbrev xmlns:xlink="http://www.w3.org/1999/xlink" xlink:title="Ilmar Süda leg." id="ABBRID0ELDFK" xlink:type="simple">IS leg</abbrev>.; • ♂; Ruhnu Island; <named-content xmlns:xlink="http://www.w3.org/1999/xlink" content-type="dwc:verbatimCoordinates" xlink:type="simple"><named-content content-type="geo-json" specific-use="{&#34;type&#34;:&#34;Point&#34;,&#34;coordinates&#34;:[23.240278,57.802500]}" id="NCID0ESDFK" xlink:type="simple">57°48'09"N, 23°14'25"E</named-content></named-content>; 07.08.–05.09.2012; <abbrev xmlns:xlink="http://www.w3.org/1999/xlink" xlink:title="trunk window trap" id="ABBRID0EXDFK" xlink:type="simple">TWT</abbrev> (on <italic><tp:taxon-name><tp:taxon-name-part taxon-name-part-type="genus" reg="Fraxinus">Fraxinus</tp:taxon-name-part><tp:taxon-name-part taxon-name-part-type="species" reg="excelsior">excelsior</tp:taxon-name-part></tp:taxon-name></italic>); <abbrev xmlns:xlink="http://www.w3.org/1999/xlink" xlink:title="Ilmar Süda leg." id="ABBRID0EGEFK" xlink:type="simple">IS leg</abbrev>.; • ♂; Ruhnu Island; <named-content xmlns:xlink="http://www.w3.org/1999/xlink" content-type="dwc:verbatimCoordinates" xlink:type="simple"><named-content content-type="geo-json" specific-use="{&#34;type&#34;:&#34;Point&#34;,&#34;coordinates&#34;:[23.240000,57.802778]}" id="NCID0ENEFK" xlink:type="simple">57°48'10"N, 23°14'24"E</named-content></named-content>; 07.08.–05.09.2012; <abbrev xmlns:xlink="http://www.w3.org/1999/xlink" xlink:title="trunk window trap" id="ABBRID0ESEFK" xlink:type="simple">TWT</abbrev> (on <italic><tp:taxon-name><tp:taxon-name-part taxon-name-part-type="genus" reg="Fraxinus">Fraxinus</tp:taxon-name-part><tp:taxon-name-part taxon-name-part-type="species" reg="excelsior">excelsior</tp:taxon-name-part></tp:taxon-name></italic>); <abbrev xmlns:xlink="http://www.w3.org/1999/xlink" xlink:title="Ilmar Süda leg." id="ABBRID0EBFFK" xlink:type="simple">IS leg</abbrev>.; • ♂; Ruhnu Island, Holma; <named-content xmlns:xlink="http://www.w3.org/1999/xlink" content-type="dwc:verbatimCoordinates" xlink:type="simple"><named-content content-type="geo-json" specific-use="{&#34;type&#34;:&#34;Point&#34;,&#34;coordinates&#34;:[23.228333,57.800556]}" id="NCID0EIFFK" xlink:type="simple">57°48'02"N, 23°13'42"E</named-content></named-content>; 07.06.–10.07.2012; <abbrev xmlns:xlink="http://www.w3.org/1999/xlink" xlink:title="trunk window trap" id="ABBRID0ENFFK" xlink:type="simple">TWT</abbrev> (on old <italic><tp:taxon-name><tp:taxon-name-part taxon-name-part-type="genus" reg="Ulmus">Ulmus</tp:taxon-name-part><tp:taxon-name-part taxon-name-part-type="species" reg="laevis">laevis</tp:taxon-name-part></tp:taxon-name></italic>); <abbrev xmlns:xlink="http://www.w3.org/1999/xlink" xlink:title="Ilmar Süda leg." id="ABBRID0E3FFK" xlink:type="simple">IS leg</abbrev>. <bold>Läänemaa</bold> • ♂♂; Vormsi Island, <named-content xmlns:xlink="http://www.w3.org/1999/xlink" content-type="dwc:verbatimCoordinates" xlink:type="simple"><named-content content-type="geo-json" specific-use="{&#34;type&#34;:&#34;Point&#34;,&#34;coordinates&#34;:[23.197500,58.990556]}" id="NCID0EFGFK" xlink:type="simple">58°59'26"N, 23°11'51"E</named-content></named-content>; 08.05.–04.06.2012, 06.07.–03.08.2012; <abbrev xmlns:xlink="http://www.w3.org/1999/xlink" xlink:title="trunk window trap" id="ABBRID0EKGFK" xlink:type="simple">TWT</abbrev> (on <italic><tp:taxon-name><tp:taxon-name-part taxon-name-part-type="genus" reg="Salix">Salix</tp:taxon-name-part><tp:taxon-name-part taxon-name-part-type="species" reg="fragilis">fragilis</tp:taxon-name-part></tp:taxon-name></italic>); <abbrev xmlns:xlink="http://www.w3.org/1999/xlink" xlink:title="Ilmar Süda leg." id="ABBRID0EZGFK" xlink:type="simple">IS leg</abbrev>.; • ♂; Vormsi Island; <named-content xmlns:xlink="http://www.w3.org/1999/xlink" content-type="dwc:verbatimCoordinates" xlink:type="simple"><named-content content-type="geo-json" specific-use="{&#34;type&#34;:&#34;Point&#34;,&#34;coordinates&#34;:[23.136944,59.022222]}" id="NCID0EAHFK" xlink:type="simple">59°01'20"N, 23°08'13"E</named-content></named-content>; 09.05.–04.06.2012; <abbrev xmlns:xlink="http://www.w3.org/1999/xlink" xlink:title="trunk window trap" id="ABBRID0EFHFK" xlink:type="simple">TWT</abbrev> (on dead <italic><tp:taxon-name><tp:taxon-name-part taxon-name-part-type="genus" reg="Alnus">Alnus</tp:taxon-name-part><tp:taxon-name-part taxon-name-part-type="species" reg="glutinosa">glutinosa</tp:taxon-name-part></tp:taxon-name></italic>); <abbrev xmlns:xlink="http://www.w3.org/1999/xlink" xlink:title="Ilmar Süda leg." id="ABBRID0EUHFK" xlink:type="simple">IS leg</abbrev>. <bold>Pärnumaa</bold> • ♂; Kihnu Island; <named-content xmlns:xlink="http://www.w3.org/1999/xlink" content-type="dwc:verbatimCoordinates" xlink:type="simple"><named-content content-type="geo-json" specific-use="{&#34;type&#34;:&#34;Point&#34;,&#34;coordinates&#34;:[23.972222,58.135278]}" id="NCID0E4HFK" xlink:type="simple">58°08'07"N, 23°58'20"E</named-content></named-content>; 09.08.–08.09.2012; <abbrev xmlns:xlink="http://www.w3.org/1999/xlink" xlink:title="trunk window trap" id="ABBRID0ECIFK" xlink:type="simple">TWT</abbrev> (on <italic><tp:taxon-name><tp:taxon-name-part taxon-name-part-type="genus" reg="Pinus">Pinus</tp:taxon-name-part><tp:taxon-name-part taxon-name-part-type="species" reg="sylvestris">sylvestris</tp:taxon-name-part></tp:taxon-name></italic> with <italic><tp:taxon-name><tp:taxon-name-part taxon-name-part-type="genus" reg="Phellinus">Phellinus</tp:taxon-name-part><tp:taxon-name-part taxon-name-part-type="species" reg="pini">pini</tp:taxon-name-part></tp:taxon-name></italic>); <abbrev xmlns:xlink="http://www.w3.org/1999/xlink" xlink:title="Ilmar Süda leg." id="ABBRID0E3IFK" xlink:type="simple">IS leg</abbrev>. <bold>Lääne-Virumaa</bold> • ♂; near Lasila, forest patch No 24; <named-content xmlns:xlink="http://www.w3.org/1999/xlink" content-type="dwc:verbatimCoordinates" xlink:type="simple"><named-content content-type="geo-json" specific-use="{&#34;type&#34;:&#34;Point&#34;,&#34;coordinates&#34;:[26.195556,59.274167]}" id="NCID0EFJFK" xlink:type="simple">59°16'27"N, 26°11'44"E</named-content></named-content>; 12.–30.05.2015; <abbrev xmlns:xlink="http://www.w3.org/1999/xlink" xlink:title="Malaise trap" id="ABBRID0EKJFK" xlink:type="simple">MT</abbrev>; <abbrev xmlns:xlink="http://www.w3.org/1999/xlink" xlink:title="Olavi Kurina and Co. leg." id="ABBRID0EOJFK" xlink:type="simple">OK leg</abbrev>.; • ♂♂; near Lasila, forest patch No 31; <named-content xmlns:xlink="http://www.w3.org/1999/xlink" content-type="dwc:verbatimCoordinates" xlink:type="simple"><named-content content-type="geo-json" specific-use="{&#34;type&#34;:&#34;Point&#34;,&#34;coordinates&#34;:[26.238056,59.263333]}" id="NCID0EVJFK" xlink:type="simple">59°15'48"N, 26°14'17"E</named-content></named-content>; 12.–30.05.2015, 02.07.–02.08.2015, 02.–24.08.2015, 20.09.–21.10.2015; <abbrev xmlns:xlink="http://www.w3.org/1999/xlink" xlink:title="Malaise trap" id="ABBRID0E1JFK" xlink:type="simple">MT</abbrev>; <abbrev xmlns:xlink="http://www.w3.org/1999/xlink" xlink:title="Olavi Kurina and Co. leg." id="ABBRID0E5JFK" xlink:type="simple">OK leg</abbrev>.; • ♂; near Lasila, forest patch No 50; <named-content xmlns:xlink="http://www.w3.org/1999/xlink" content-type="dwc:verbatimCoordinates" xlink:type="simple"><named-content content-type="geo-json" specific-use="{&#34;type&#34;:&#34;Point&#34;,&#34;coordinates&#34;:[26.233889,59.273611]}" id="NCID0EFKFK" xlink:type="simple">59°16'25"N, 26°14'02"E</named-content></named-content>; 24.08.–20.09.2015; <abbrev xmlns:xlink="http://www.w3.org/1999/xlink" xlink:title="Malaise trap" id="ABBRID0EKKFK" xlink:type="simple">MT</abbrev>; <abbrev xmlns:xlink="http://www.w3.org/1999/xlink" xlink:title="Olavi Kurina and Co. leg." id="ABBRID0EOKFK" xlink:type="simple">OK leg</abbrev>.; • ♂; near Lasila, forest patch No 75; <named-content xmlns:xlink="http://www.w3.org/1999/xlink" content-type="dwc:verbatimCoordinates" xlink:type="simple"><named-content content-type="geo-json" specific-use="{&#34;type&#34;:&#34;Point&#34;,&#34;coordinates&#34;:[26.218056,59.280278]}" id="NCID0EVKFK" xlink:type="simple">59°16'49"N, 26°13'05"E</named-content></named-content>; 02.–24.08.2015; <abbrev xmlns:xlink="http://www.w3.org/1999/xlink" xlink:title="Malaise trap" id="ABBRID0E1KFK" xlink:type="simple">MT</abbrev>; <abbrev xmlns:xlink="http://www.w3.org/1999/xlink" xlink:title="Olavi Kurina and Co. leg." id="ABBRID0E5KFK" xlink:type="simple">OK leg</abbrev>. <bold>Tartumaa</bold> • ♂; Rootsiküla; <named-content xmlns:xlink="http://www.w3.org/1999/xlink" content-type="dwc:verbatimCoordinates" xlink:type="simple"><named-content content-type="geo-json" specific-use="{&#34;type&#34;:&#34;Point&#34;,&#34;coordinates&#34;:[27.179722,58.620556]}" id="NCID0EHLFK" xlink:type="simple">58°37'14"N, 27°10'47"E</named-content></named-content>; 15.07.–02.08.2009; <abbrev xmlns:xlink="http://www.w3.org/1999/xlink" xlink:title="trunk window trap" id="ABBRID0EMLFK" xlink:type="simple">TWT</abbrev> (on dead <italic><tp:taxon-name><tp:taxon-name-part taxon-name-part-type="genus" reg="Salix">Salix</tp:taxon-name-part><tp:taxon-name-part taxon-name-part-type="species" reg="caprea">caprea</tp:taxon-name-part></tp:taxon-name></italic>); <abbrev xmlns:xlink="http://www.w3.org/1999/xlink" xlink:title="Ilmar Süda leg." id="ABBRID0E2LFK" xlink:type="simple">IS leg</abbrev>.; INS 33809. <bold>Valgamaa</bold> • ♂; Koiva wooded meadow; <named-content xmlns:xlink="http://www.w3.org/1999/xlink" content-type="dwc:verbatimCoordinates" xlink:type="simple"><named-content content-type="geo-json" specific-use="{&#34;type&#34;:&#34;Point&#34;,&#34;coordinates&#34;:[26.186667,57.689167]}" id="NCID0EEMFK" xlink:type="simple">57°41'21"N, 26°11'12"E</named-content></named-content>; 17.07.–01.08.2013; <abbrev xmlns:xlink="http://www.w3.org/1999/xlink" xlink:title="trunk window trap" id="ABBRID0EJMFK" xlink:type="simple">TWT</abbrev> (on dead <italic><tp:taxon-name><tp:taxon-name-part taxon-name-part-type="genus" reg="Populus">Populus</tp:taxon-name-part><tp:taxon-name-part taxon-name-part-type="species" reg="tremula">tremula</tp:taxon-name-part></tp:taxon-name></italic>); <abbrev xmlns:xlink="http://www.w3.org/1999/xlink" xlink:title="Ilmar Süda leg." id="ABBRID0EYMFK" xlink:type="simple">IS leg</abbrev>.</p></tp:treatment-sec><tp:treatment-sec sec-type="comments" id="SECID0E3MFK"><title>Comments.</title><p>Not common European species (<xref ref-type="bibr" rid="B21">Ježek et al. 2018</xref>, <xref ref-type="bibr" rid="B22">2019</xref>; <xref ref-type="bibr" rid="B31">Kroča and Ježek 2019</xref>). Important species for nature conservation, assessed as nationally scarce in the Czech Republic.</p></tp:treatment-sec><ref-list><ref id="B21"><mixed-citation xmlns:xlink="http://www.w3.org/1999/xlink" xlink:type="simple"><person-group><name name-style="western"><surname>Ježek</surname><given-names>J</given-names></name><name name-style="western"><surname>Grootaert</surname><given-names>P</given-names></name><name name-style="western"><surname>Lock</surname><given-names>K</given-names></name><name name-style="western"><surname>Manko</surname><given-names>P</given-names></name><name name-style="western"><surname>Oboňa</surname><given-names>J</given-names></name></person-group> (<year>2018</year>) <article-title>Moth flies (<tp:taxon-name><tp:taxon-name-part taxon-name-part-type="order">Diptera</tp:taxon-name-part></tp:taxon-name>: <tp:taxon-name><tp:taxon-name-part taxon-name-part-type="family">Psychodidae</tp:taxon-name-part></tp:taxon-name>) from the Belgian transition of the Atlantic to the Central European faunal zones.</article-title><source>Biodiversity &amp; Environment</source><volume>10</volume>(<issue>2</issue>): <fpage>5</fpage>–<lpage>17</lpage>.</mixed-citation></ref><ref id="B22"><mixed-citation xmlns:xlink="http://www.w3.org/1999/xlink" xlink:type="simple"><person-group><name name-style="western"><surname>Ježek</surname><given-names>J</given-names></name><name name-style="western"><surname>Oboňa</surname><given-names>J</given-names></name><name name-style="western"><surname>Přikryl</surname><given-names>I</given-names></name><name name-style="western"><surname>Mikátová</surname><given-names>B</given-names></name></person-group> (<year>2019</year>) <article-title>Moth flies (<tp:taxon-name><tp:taxon-name-part taxon-name-part-type="order">Diptera</tp:taxon-name-part></tp:taxon-name>: <tp:taxon-name><tp:taxon-name-part taxon-name-part-type="family">Psychodidae</tp:taxon-name-part></tp:taxon-name>) of the western Hercynian mountains, Sokolov open-cast coal mines and dumps (Czech Republic). Acta Musei Silesiae.</article-title><source>Scientiae Naturales</source><volume>67</volume>(<issue>2018</issue>): <fpage>193</fpage>–<lpage>292</lpage>. <ext-link xlink:href="10.2478/cszma-2018-0015" ext-link-type="doi" xlink:type="simple">https://doi.org/10.2478/cszma-2018-0015</ext-link></mixed-citation></ref><ref id="B31"><mixed-citation xmlns:xlink="http://www.w3.org/1999/xlink" xlink:type="simple"><person-group><name name-style="western"><surname>Kroča</surname><given-names>J</given-names></name><name name-style="western"><surname>Ježek</surname><given-names>J</given-names></name></person-group> (<year>2019</year>) <article-title>Moth Flies (<tp:taxon-name><tp:taxon-name-part taxon-name-part-type="order">Diptera</tp:taxon-name-part></tp:taxon-name>: <tp:taxon-name><tp:taxon-name-part taxon-name-part-type="family">Psychodidae</tp:taxon-name-part></tp:taxon-name>) of the Moravskoslezské Beskydy Mts. and Podbeskydská pahorkatina Upland, Czech Republic, II.</article-title><source>Acta Musei Silesiae, Scientiae Naturales</source><volume>68</volume>(<issue>3</issue>): <fpage>201</fpage>–<lpage>232</lpage>. <ext-link xlink:href="10.2478/cszma-2019-0021" ext-link-type="doi" xlink:type="simple">https://doi.org/10.2478/cszma-2019-0021</ext-link></mixed-citation></ref></ref-list></tp:taxon-treatment>
